# Supplementary material for: Effectiveness of seasonal influenza vaccine in elementary and middle schools: a 10-year follow-up investigation
Source: BMC Infect Dis. 2022 Dec 6;22:909. doi: 10.1186/s12879-022-07898-y (PMC9724312; doi:10.1186/s12879-022-07898-y)
Supplement: Supplementary file 1 — Additional file 1: Detailed numbers of the participants over the 10-year study period. The results of the questionnaire for the 10 years after the 2010–2011 season, tabulated by grade. The status of influenza infection can be viewed by vaccination and non-vaccination. [file 12879_2022_7898_MOESM1_ESM.xlsx]

## Sheet: 2010-11
			Number of influenza cases without vaccine					Number of influenza cases with vaccine
	Questionnaire total number	Number of all school peoples	Number of not vaccinated	Type A Flu	Type B Flu	Unknown		Number of vaccinated	Type A Flu	Type B Flu	Unknown
1	1760	ND	610	132	100	48		1022	202	161	60
2	1703	ND	606	119	92	48		989	154	202	59
3	1762	ND	718	132	124	38		929	126	135	65
4	1780	ND	779	140	110	59		867	110	91	46
5	1757	ND	833	152	111	60		807	120	110	53
6	1839	ND	891	137	86	66		752	91	72	50
Elementary school (total)	10601		4437	812	623	319		5366	803	771	333
7	1573	ND	712	86	63	74		348	46	34	68
8	1491	ND	766	88	61	82		537	65	54	74
9	1569	ND	867	101	65	94		565	65	48	69
Middle school (total)	4633		2345	275	189	250		1450	176	136	211
School staff	1211	ND	758	28	14	9		453	28	7	7
Tolal	16445		7540	1115	826	578		7269	1007	914	551
Response rates	ND

## Sheet: 2011-12
			Number of influenza cases without vaccine					Number of influenza cases with vaccine
	Questionnaire total number	Number of all school peoples	Number of not vaccinated	Type A Flu	Type B Flu	Unknown		Number of vaccinated	Type A Flu	Type B Flu	Unknown
1	1616	1939	634	156	51	30		851	175	66	35
2	1578	2007	637	110	51	17		837	109	49	33
3	1538	1968	661	134	38	23		772	129	57	27
4	1592	2030	720	148	60	27		748	121	57	23
5	1566	2055	782	138	35	26		645	75	37	14
6	1551	2003	822	106	42	19		612	87	31	13
Elementary school (total)	9441	12002	4256	792	277	142		4465	696	297	145
7	1457	1785	649	84	43	37		808	76	65	71
8	1482	1790	712	108	25	41		770	134	55	62
9	1376	1711	770	94	32	48		606	73	29	43
Middle school (total)	4315	5286	2131	286	100	126		2184	283	149	176
School staff	937	1334	588	43	4	5		349	18	1	5
Tolal	14693	18622	6975	1121	381	273		3253	438	184	207
Response rates	78.9013	%

## Sheet: 2012-13
			Number of influenza cases without vaccine					Number of influenza cases with vaccine
	Questionnaire total number	Number of all school peoples	Number of not vaccinated	Type A Flu	Type B Flu	Unknown		Number of vaccinated	Type A Flu	Type B Flu	Unknown
1	1575	1782	690	145	147	19		756	119	153	12
2	1492	1753	678	97	126	17		719	108	132	14
3	1552	1834	729	116	141	18		722	92	140	14
4	1480	1798	753	109	113	19		628	74	87	2
5	1570	1861	803	118	117	10		644	73	111	9
6	1496	1859	880	140	126	13		496	74	89	12
Elementary school (total)	9165	10887	4533	725	770	96		3965	540	712	63
7	1399	1596	790	103	65	40		609	69	49	61
8	1386	1641	789	111	64	43		597	93	47	34
9	1419	1652	847	62	41	42		572	72	39	32
Middle school (total)	4204	4889	2426	276	170	125		1778	234	135	127
School staff	996	1213	684	69	46	8		312	21	11	2
Tolal	14365	16989	7643	1070	986	229		6722	348	263	147
Response rates	84.5547	%

## Sheet: 2013-14
			Number of influenza cases without vaccine					Number of influenza cases with vaccine
	Questionnaire total number	Number of all school peoples	Number of not vaccinated	Type A Flu	Type B Flu	Unknown		Number of vaccinated	Type A Flu	Type B Flu	Unknown
1	1782	2003	761	197	126	24		899	129	110	14
2	1685	1924	759	128	102	20		820	86	88	10
3	1707	1926	787	136	126	16		802	110	106	12
4	1718	1974	813	120	109	20		787	62	88	8
5	1673	1922	826	78	103	20		702	53	71	9
6	1664	1970	913	113	108	18		618	68	62	10
Elementary school (total)	10229	11719	4859	772	674	118		4628	508	525	63
7	1549	1707	824	74	87	42		725	77	72	39
8	1503	1680	938	54	61	29		565	58	64	39
9	1553	1747	942	59	50	23		611	32	44	21
Middle school (total)	4605	5134	2704	187	198	94		1901	167	180	99
School staff	1112	1229	771	31	19	8		341	17	9	2
Tolal	15946	18082	8334	990	891	220		2984	302	290	120
Response rates	88.1871	%

## Sheet: 2014-15
			Number of influenza cases without vaccine					Number of influenza cases with vaccine
	Questionnaire total number	Number of all school peoples	Number of not vaccinated	Type A Flu	Type B Flu	Unknown		Number of vaccinated	Type A Flu	Type B Flu	Unknown
1	1520	1655	679	185	37	13		736	191	35	10
2	1517	1694	697	178	33	11		684	168	20	15
3	1459	1631	738	193	47	14		603	167	19	9
4	1416	1628	699	187	42	17		596	180	34	11
5	1420	1676	726	164	44	23		569	108	37	12
6	1437	1636	801	213	36	26		509	157	20	7
Elementary school (total)	8769	9920	4340	1120	239	104		3697	971	165	64
7	1424	1579	781	114	45	29		643	119	49	49
8	1489	1582	927	138	34	34		562	114	43	29
9	1383	1570	965	98	46	31		418	66	20	14
Middle school (total)	4296	4731	2673	350	125	94		1623	299	112	92
School staff	881	1066	566	44	8	6		315	33	3	5
Tolal	13946	15717	7579	1514	372	204		2670	571	165	111
Response rates	88.7319	%

## Sheet: 2015-16
			Number of influenza cases without vaccine					Number of influenza cases with vaccine
	Questionnaire total number	Number of all school peoples	Number of not vaccinated	Type A Flu	Type B Flu	Unknown		Number of vaccinated	Type A Flu	Type B Flu	Unknown
1	1388	1488	644	150	247	10		646	95	181	6
2	1383	1530	646	99	185	4		640	93	174	10
3	1405	1544	705	93	271	8		595	66	194	11
4	1337	1468	751	87	267	13		498	58	131	3
5	1331	1498	727	78	211	17		484	40	115	9
6	1354	1519	791	79	224	18		456	35	124	5
Elementary school (total)	8198	9047	4264	586	1405	70		3319	387	919	44
7	1256	1306	696	48	122	34		560	48	108	31
8	1270	1366	807	49	173	40		463	29	112	11
9	1237	1362	854	58	141	21		383	20	58	7
Middle school (total)	3763	4034	2357	155	436	95		1406	97	278	49
School staff	925	1034	593	31	34	5		332	11	31	0
Tolal	12886	14115	7214	772	1875	170		2353	174	485	58
Response rates	91.293	%

## Sheet: 2016-17
			Number of influenza cases without vaccine					Number of influenza cases with vaccine
	Questionnaire total number	Number of all school peoples	Number of not vaccinated	Type A Flu	Type B Flu	Unknown		Number of vaccinated	Type A Flu	Type B Flu	Unknown
1	1602	1729	761	207	31	11		718	127	12	4
2	1553	1733	811	152	26	9		639	103	17	5
3	1513	1755	797	149	22	11		609	94	14	4
4	1585	1819	883	174	25	11		572	101	8	3
5	1508	1739	903	148	28	9		500	91	18	4
6	1532	1726	928	149	31	9		485	77	9	3
Elementary school (total)	9293	10501	5083	979	163	60		3523	593	78	23
7	1746	1829	958	149	56	32		788	132	50	32
8	1673	1804	1085	174	46	34		588	109	27	25
9	1725	1858	1176	210	39	31		549	102	18	20
Middle school (total)	5144	5491	3219	533	141	97		1925	343	95	77
School staff	1153	1392	747	80	7	7		406	33	7	5
Tolal	15590	17384	9049	1592	311	164		3018	516	121	93
Response rates	89.6802	%

## Sheet: 2017-18
			Number of influenza cases without vaccine					Number of influenza cases with vaccine
	Questionnaire total number	Number of all school peoples	Number of not vaccinated	Type A Flu	Type B Flu	Unknown		Number of vaccinated	Type A Flu	Type B Flu	Unknown
1	1561	1738	809	236	208	14		610	84	116	9
2	1531	1739	848	204	218	25		535	70	116	10
3	1592	1769	905	226	230	21		533	83	125	5
4	1508	1725	902	219	223	23		442	73	95	9
5	1559	1815	989	209	200	17		433	63	76	9
6	1427	1708	944	220	171	15		340	47	55	9
Elementary school (total)	9178	10494	5397	1314	1250	115		2893	420	583	51
7	1538	1611	952	146	158	59		586	86	111	28
8	1573	1660	1087	127	207	37		486	69	90	20
9	1542	1630	1089	82	172	37		453	42	81	16
Middle school (total)	4653	4901	3128	355	537	133		1525	197	282	64
School staff	1065	1302	713	55	39	5		352	28	18	4
Tolal	14896	16697	9238	1724	1826	253		2765	430	502	92
Response rates	89.2136	%

## Sheet: 2018-19
			Number of influenza cases without vaccine					Number of influenza cases with vaccine
	Questionnaire total number	Number of all school peoples	Number of not vaccinated	Type A Flu	Type B Flu	Unknown		Number of vaccinated	Type A Flu	Type B Flu	Unknown
1	1687	1802	806	247	46	17		749	159	29	8
2	1622	1801	851	212	42	16		626	122	27	10
3	1606	1776	886	199	23	9		583	106	16	9
4	1571	1816	893	188	39	11		558	90	7	4
5	1595	1792	925	195	48	12		535	91	13	4
6	1680	1853	1054	184	27	16		456	60	8	12
Elementary school (total)	9761	10840	5415	1225	225	81		3507	628	100	47
7	1577	1733	922	131	47	14		655	117	45	23
8	1535	1709	1068	125	30	22		467	71	18	13
9	1637	1768	1116	156	46	29		521	84	21	14
Middle school (total)	4749	5210	3106	412	123	65		1643	272	84	50
School staff	1042	1262	644	47	6	2		398	29	2	2
Tolal	15552	17312	9165	1684	354	148		2880	520	126	72
Response rates	89.8336	%

## Sheet: 2019-20
			Number of influenza cases without vaccine				Number of influenza cases with vaccine
	Questionnaire total number	Number of all school peoples	Number of not vaccinated	Type A Flu	Type B Flu	Unknown	Number of vaccinated	Type A Flu	Type B Flu	Unknown
1	1365	1551	662	186	51	21	766	191	57	26
2	1428	1567	732	194	62	29	703	196	74	25
3	1456	1603	829	228	80	34	638	184	63	33
4	1428	1509	822	213	70	24	554	152	43	20
5	1450	1543	873	258	64	32	538	159	53	36
6	1427	1547	906	217	62	33	499	136	31	25
Elementary school (total)	8554	9320	4824	1296	389	173	3698	1018	321	165
7	1441	1483	843	118	50	31	598	93	42	37
8	1309	1465	858	109	37	37	451	57	17	16
9	1361	1497	978	83	37	22	383	59	26	16
Middle school (total)	4111	4445	2679	310	124	90	1432	209	85	69
School staff	1027	1136	594	50	9	6	433	52	14	10
Tolal	13692	14901	8097	1656	522	269	2663	508	169	127
Response rates	91.8865	%
